# Supplementary material for: Assessment of physicians’ awareness and clinical practice regarding gingival enlargement caused by calcium channel blockers
Source: PeerJ. 2026 Feb 10;14:e20739. doi: 10.7717/peerj.20739 (PMC12903892; doi:10.7717/peerj.20739)
Supplement: Supplemental Information 1 [file peerj-14-20739-s001.xlsx]

## Sheet: GO
no	Timestamp	Gender	Age	Translation of Specialization	Speciality	Years of Experience	Does intake of Calcium Channel Blocker drugs induce gingival overgrowth as a side-effect?	Do you inform patients prescribed Calcium Channel Blocker medications about the potential risk of gingival overgrowth?	Do you routinely refer patients on Calcium Channel Blocker to check their gingival status?	The overall incidence and severity of gingival overgrowth depend on	Are you aware of the potential benefits of improving oral hygiene and professional dental cleanings in managing drug-induced gingival overgrowth?	Line of treatment for drug-induced gingival overgrowth
1	45663.8	Male	35–44 years	Pediatrician	Other	11–20 years	yes	Maybe	No	The specific medication	No	switching to alternative medications
2	45663.8	Female	25–34 years	Family Medicine	Family Medicine	0–5 years	maybe	No	No	All the above	Yes	switching to alternative medications
3	45663.8	Female	25–34 years	Family Medicine	Family Medicine	0–5 years	maybe	No	No	All the above	No	switching to alternative medications
4	45663.8	Female	65 years and older	Ophthalmologist	Other	31 years and above	yes	Yes	Yes	Individual susceptibility,	Yes	switching to alternative medications
5	45663.8	Female	35–44 years	Family Medicine	Family Medicine	11–20 years	maybe	No	No	All the above	Yes	Both of them
6	45663.8	Male	55–64 years	Family Medicine	Family Medicine	31 years and above	yes	Maybe	No	All the above	Maybe	switching to alternative medications
7	45663.8	Male	45–54 years	Family Medicine	Family Medicine	21–30 years	yes	Maybe	Maybe	All the above	Yes	switching to alternative medications
8	45663.8	Female	35–44 years	Family Medicine	Family Medicine	11–20 years	yes	No	No	All the above	Maybe	Both of them
9	45663.8	Male	55–64 years	Family Medicine	Family Medicine	31 years and above	maybe	No	No	All the above	No	Both of them
10	45663.8	Female	35–44 years	Family Medicine	Family Medicine	11–20 years	maybe	Yes	No	All the above	Yes	switching to alternative medications
11	45663.8	Female	55–64 years	Pediatrician	Other	31 years and above	yes	No	Maybe	All the above	No	Both of them
12	45663.8	Female	25–34 years	Family Medicine	Family Medicine	0–5 years	maybe	No	No	All the above	No	switching to alternative medications
13	45663.8	Male	45–54 years	Family Medicine	Family Medicine	11–20 years	No	Yes	No	Oral hygiene status	Yes	switching to alternative medications
14	45663.8	Male	65 years and older	Cardiologist	Other	31 years and above	maybe	No	No	All the above	Yes	Both of them
15	45663.8	Female	55–64 years	GP	Other	31 years and above	yes	No	No	All the above	Yes	Both of them
16	45663.8	Male	25–34 years	Family Medicine	Family Medicine	6–10 years	maybe	No	No	All the above	No	switching to alternative medications
17	45663.8	Female	65 years and older	Gastroenterologist	Other	31 years and above	maybe	No	No	All the above	Yes	switching to alternative medications
18	45663.8	Female	45–54 years	Family Medicine	Family Medicine	11–20 years	yes	Yes	No	All the above	Yes	switching to alternative medications
19	45663.8	Female	45–54 years	Family Medicine	Family Medicine	21–30 years	yes	No	No	All the above	Yes	Both of them
20	45663.8	Female	45–54 years	Family Medicine	Family Medicine	11–20 years	maybe	No	No	Oral hygiene status	Maybe	Both of them
21	45663.8	Female	35–44 years	Family Medicine	Family Medicine	11–20 years	maybe	No	No	All the above	No	switching to alternative medications
22	45663.8	Female	25–34 years	Family Medicine	Family Medicine	6–10 years	yes	No	No	All the above	Yes	Both of them
23	45663.8	Female	35–44 years	Family Medicine	Family Medicine	11–20 years	maybe	No	No	All the above	No	Both of them
24	45663.8	Female	55–64 years	Pediatrician	Other	31 years and above	yes	Yes	Maybe	All the above	Yes	Both of them
25	45663.8	Female	55–64 years	Pediatrician	Other	31 years and above	maybe	No	No	All the above	Yes	switching to alternative medications
26	45663.8	Female	45–54 years	Family Medicine	Family Medicine	6–10 years	maybe	No	No	All the above	Yes	switching to alternative medications
27	45663.8	Female	35–44 years	Family Medicine	Family Medicine	6–10 years	yes	Yes	Yes	All the above	Yes	switching to alternative medications
28	45663.9	Female	35–44 years	Family Medicine	Family Medicine	11–20 years	No	No	No	All the above	Yes	switching to alternative medications
29	45663.9	Female	55–64 years	Family Medicine	Family Medicine	21–30 years	maybe	No	No	All the above	Yes	Both of them
30	45663.9	Female	35–44 years	Family Medicine	Family Medicine	11–20 years	maybe	No	No	All the above	Yes	switching to alternative medications
31	45663.9	Female	45–54 years	Family Medicine	Family Medicine	21–30 years	maybe	No	No	All the above	Yes	switching to alternative medications
32	45663.9	Female	25–34 years	Family Medicine	Family Medicine	6–10 years	maybe	No	No	All the above	Yes	Both of them
33	45663.9	Male	45–54 years	Family Medicine	Family Medicine	21–30 years	yes	Maybe	No	All the above	Yes	switching to alternative medications
34	45663.9	Female	55–64 years	Dermatologist	Other	21–30 years	yes	Maybe	Maybe	All the above	Yes	Both of them
35	45663.9	Female	35–44 years	Family Medicine	Family Medicine	11–20 years	maybe	No	No	All the above	Yes	switching to alternative medications
36	45664	Male	65 years and older	GP	Other	31 years and above	No	No	No	Individual susceptibility,	No	switching to alternative medications
37	45664.2	Female	65 years and older	GP	Other	31 years and above	yes	Yes	Yes	Oral hygiene status	Yes	switching to alternative medications
38	45664.4	Male	55–64 years	Family Medicine	Family Medicine	21–30 years	maybe	No	No	All the above	Yes	Both of them
39	45664.5	Female	35–44 years	Family Medicine	Family Medicine	11–20 years	maybe	Maybe	No	All the above	Yes	switching to alternative medications
40	45664.6	Male	65 years and older	Internal Medicine Specialist	Other	31 years and above	No	No	No	All the above	Yes	Both of them
41	45664.8	Female	45–54 years	Family Medicine	Family Medicine	11–20 years	maybe	Maybe	Maybe	All the above	Yes	switching to alternative medications
42	45664.8	Male	35–44 years	Family Medicine	Family Medicine	11–20 years	yes	Yes	Maybe	All the above	Yes	Both of them
43	45664.8	Female	35–44 years	Family Medicine	Family Medicine	6–10 years	yes	Yes	Maybe	All the above	Yes	switching to alternative medications
44	45664.8	Female	35–44 years	Family Medicine	Family Medicine	6–10 years	yes	No	No	All the above	Yes	switching to alternative medications
45	45664.8	Female	35–44 years	Family Medicine	Family Medicine	11–20 years	yes	No	No	All the above	Yes	Both of them
46	45664.8	Male	55–64 years	Family Medicine	Family Medicine	6–10 years	yes	No	No	All the above	Yes	Both of them
47	45664.8	Female	45–54 years	Family Medicine	Family Medicine	21–30 years	No	No	No	All the above	No	switching to alternative medications
48	45664.8	Female	35–44 years	Family Medicine	Family Medicine	6–10 years	yes	No	No	All the above	Yes	Both of them
49	45664.8	Male	45–54 years	GP	Other	11–20 years	yes	No	Yes	Oral hygiene status	Maybe	Both of them
50	45664.8	Female	45–54 years	GP	Other	21–30 years	yes	Maybe	No	All the above	Yes	Both of them
51	45664.8	Female	35–44 years	Family Medicine	Family Medicine	6–10 years	yes	No	No	All the above	Yes	Both of them
52	45664.8	Male	55–64 years	Family Medicine	Family Medicine	21–30 years	maybe	No	Maybe	All the above	Yes	Both of them
53	45664.8	Female	45–54 years	Family Medicine	Family Medicine	11–20 years	yes	Yes	No	All the above	Maybe	switching to alternative medications
54	45664.8	Male	45–54 years	Dermatologist	Other	21–30 years	yes	Yes	Maybe	Oral hygiene status	Yes	Both of them
55	45664.9	Female	25–34 years	GP	Other	0–5 years	yes	Maybe	Maybe	All the above	Maybe	Both of them
56	45664.9	Male	55–64 years	Family Medicine	Family Medicine	21–30 years	No	No	Maybe	All the above	Yes	switching to alternative medications
57	45664.9	Female	35–44 years	Family Medicine	Family Medicine	11–20 years	yes	Maybe	Maybe	All the above	Yes	switching to alternative medications
58	45664.9	Female	35–44 years	Family Medicine	Family Medicine	11–20 years	maybe	No	No	All the above	Yes	Both of them
59	45664.9	Female	25–34 years	Family Medicine	Family Medicine	6–10 years	yes	Yes	Yes	All the above	Yes	Both of them
60	45664.9	Male	65 years and older	GP	Other	31 years and above	yes	No	No	All the above	No	Both of them
61	45664.9	Female	35–44 years	Family Medicine	Family Medicine	6–10 years	yes	Yes	Maybe	All the above	Yes	Both of them
62	45664.9	Female	35–44 years	Family Medicine	Family Medicine	11–20 years	yes	Yes	Maybe	All the above	Yes	Both of them
63	45664.9	Male	45–54 years	Pediatrician	Other	11–20 years	No	No	No	All the above	Yes	switching to alternative medications
64	45664.9	Male	55–64 years	GP	Other	31 years and above	yes	No	No	All the above	No	Both of them
65	45664.9	Male	25–34 years	GP	Other	0–5 years	yes	Yes	Yes	All the above	No	switching to alternative medications
66	45664.9	Male	25–34 years	GP	Other	11–20 years	maybe	Yes	Yes	All the above	Yes	Both of them
67	45664.9	Female	25–34 years	Family Medicine	Family Medicine	6–10 years	maybe	No	No	All the above	Maybe	switching to alternative medications
68	45664.9	Female	35–44 years	Family Medicine	Family Medicine	11–20 years	yes	Yes	Maybe	All the above	Maybe	Both of them
69	45664.9	Female	25–34 years	Family Medicine	Family Medicine	6–10 years	yes	No	No	All the above	Yes	switching to alternative medications
70	45664.9	Male	45–54 years	GP	Other	11–20 years	maybe	Yes	Yes	All the above	Yes	Both of them
71	45664.9	Female	45–54 years	GP	Other	11–20 years	maybe	No	No	All the above	Yes	switching to alternative medications
72	45664.9	Male	45–54 years	GP	Other	21–30 years	No	No	No	Oral hygiene status	Maybe	switching to alternative medications
73	45664.9	Male	25–34 years	GP	Other	0–5 years	yes	No	No	All the above	Yes	switching to alternative medications
74	45664.9	Male	45–54 years	GP	Other	21–30 years	yes	Yes	Yes	All the above	Yes	switching to alternative medications
75	45664.9	Male	25–34 years	GP	Other	0–5 years	yes	Yes	Yes	All the above	Yes	switching to alternative medications
76	45664.9	Female	35–44 years	GP	Other	11–20 years	maybe	No	No	All the above	Maybe	switching to alternative medications
77	45664.9	Female	25–34 years	Internal Medicine Specialist	Other	0–5 years	yes	Yes	Yes	All the above	Yes	switching to alternative medications
78	45664.9	Female	25–34 years	Family Medicine	Family Medicine	6–10 years	maybe	No	No	All the above	Yes	switching to alternative medications
79	45664.9	Male	25–34 years	GP	Other	0–5 years	No	No	No	All the above	Yes	switching to alternative medications
80	45664.9	Male	45–54 years	GP	Other	21–30 years	yes	No	No	All the above	No	switching to alternative medications
81	45664.9	Female	45–54 years	Family Medicine	Family Medicine	21–30 years	yes	Maybe	No	All the above	Maybe	Both of them
82	45664.9	Female	35–44 years	Family Medicine	Family Medicine	11–20 years	maybe	No	No	All the above	Yes	Both of them
83	45664.9	Female	25–34 years	GP	Other	6–10 years	yes	Yes	Yes	All the above	Yes	switching to alternative medications
84	45664.9	Female	25–34 years	Family Medicine	Family Medicine	0–5 years	maybe	No	No	Individual susceptibility,	No	switching to alternative medications
85	45664.9	Male	55–64 years	Ophthalmologist	Other	31 years and above	yes	No	No	All the above	Yes	Both of them
86	45664.9	Female	25–34 years	GP	Other	0–5 years	yes	No	No	All the above	No	Both of them
87	45664.9	Female	45–54 years	Family Medicine	Family Medicine	21–30 years	yes	Yes	Yes	All the above	Yes	Both of them
88	45664.9	Male	45–54 years	Family Medicine	Family Medicine	21–30 years	yes	Yes	Yes	All the above	Yes	Both of them
89	45665	Female	55–64 years	Family Medicine	Family Medicine	31 years and above	yes	Yes	Maybe	All the above	Yes	Both of them
90	45665	Male	55–64 years	Family Medicine	Family Medicine	31 years and above	yes	Maybe	No	All the above	Yes	Both of them
91	45665	Female	35–44 years	Family Medicine	Family Medicine	6–10 years	yes	No	No	Oral hygiene status	Yes	switching to alternative medications
92	45665	Female	35–44 years	Family Medicine	Family Medicine	6–10 years	yes	Yes	Maybe	All the above	Yes	Both of them
93	45665	Female	25–34 years	GP	Other	0–5 years	yes	No	No	All the above	Yes	Both of them
94	45665	Female	35–44 years	Family Medicine	Family Medicine	11–20 years	yes	Yes	Yes	All the above	Yes	Both of them
95	45665	Male	35–44 years	Family Medicine	Family Medicine	11–20 years	yes	Yes	Yes	All the above	Yes	switching to alternative medications
96	45665	Female	35–44 years	Family Medicine	Family Medicine	11–20 years	yes	Maybe	Maybe	All the above	Yes	switching to alternative medications
97	45665	Female	35–44 years	Family Medicine	Family Medicine	6–10 years	yes	Maybe	Maybe	All the above	Maybe	switching to alternative medications
98	45665	Female	25–34 years	GP	Other	0–5 years	maybe	No	No	All the above	Yes	Both of them
99	45665	Female	45–54 years	Family Medicine	Family Medicine	21–30 years	yes	Yes	Maybe	All the above	Yes	switching to alternative medications
100	45665	Female	45–54 years	ENT Specialist	Other	21–30 years	maybe	Yes	Maybe	All the above	Yes	Both of them
101	45665	Female	35–44 years	Family Medicine	Family Medicine	0–5 years	yes	No	No	All the above	Maybe	switching to alternative medications
102	45665	Female	25–34 years	Family Medicine	Family Medicine	6–10 years	No	No	No	All the above		Both of them
103	45665	Female	45–54 years	Family Medicine	Family Medicine	11–20 years	maybe	No	No	All the above	No	Both of them
104	45665	Male	55–64 years	GP	Other	31 years and above	yes	No	No	All the above	No	switching to alternative medications
105	45665	Male	45–54 years	GP	Other	31 years and above	No	No	Maybe	All the above	Yes	Both of them
106	45665	Female	35–44 years	Family Medicine	Family Medicine	11–20 years	maybe	No	No	All the above	No	switching to alternative medications
107	45665	Female	55–64 years	Family Medicine	Family Medicine	21–30 years	No	No	Maybe	All the above	Maybe	switching to alternative medications
108	45665	Female	35–44 years	Family Medicine	Family Medicine	11–20 years	yes	Yes	Yes	All the above	Yes	Both of them
109	45665.1	Male	45–54 years	Family Medicine	Family Medicine	21–30 years	maybe	No	No	All the above	Yes	switching to alternative medications
110	45665.1	Male	25–34 years	GP	Other	6–10 years	yes	Yes	Yes	All the above	Yes	Both of them
111	45665.1	Male	55–64 years	Family Medicine	Family Medicine	21–30 years	yes	No	No	All the above	Yes	switching to alternative medications
112	45665.1	Male	25–34 years	GP	Other	0–5 years	yes	No	No	All the above	Maybe	Both of them
113	45665.1	Female	25–34 years	Gynecologist	Other	6–10 years	yes	No	No	All the above	Yes	switching to alternative medications
114	45665.3	Female	55–64 years	GP	Other	21–30 years	yes	Yes	Yes	All the above	Yes	switching to alternative medications
115	45665.3	Male	45–54 years	Family Medicine	Family Medicine	21–30 years	maybe	No	No	All the above	Yes	Both of them
116	45665.3	Male	25–34 years	GP	Other	0–5 years	maybe	No	No	Oral hygiene status	Yes	Both of them
117	45665.3	Female	35–44 years	Family Medicine	Family Medicine	11–20 years	yes	Yes	Yes	All the above	Yes	Both of them
118	45665.3	Female	35–44 years	Family Medicine	Family Medicine	11–20 years	yes	Yes	Yes	All the above	Yes	Both of them
119	45665.3	Male	35–44 years	Family Medicine	Family Medicine	6–10 years	yes	Yes	Yes	All the above	Yes	Both of them
120	45665.3	Female	35–44 years	Family Medicine	Family Medicine	11–20 years	yes	Yes	Yes	All the above	Yes	Both of them
121	45665.3	Male	25–34 years	Family Medicine	Family Medicine	0–5 years	No	No	No	The specific medication	Yes	switching to alternative medications
122	45665.3	Female	35–44 years	Family Medicine	Family Medicine	11–20 years	yes	Yes	Yes	All the above	Yes	Both of them
123	45665.4	Female	45–54 years	GP	Other	21–30 years	maybe	Maybe	No	All the above	Maybe	Both of them
124	45665.4	Female	25–34 years	GP	Other	0–5 years	No	No	No	Oral hygiene status	Yes	switching to alternative medications
125	45665.4	Female	25–34 years	Family Medicine	Family Medicine	6–10 years	yes	Maybe	Yes	All the above	Yes	Both of them
126	45665.4	Female	25–34 years	Family Medicine	Family Medicine	6–10 years	yes	Maybe	No	All the above	Yes	switching to alternative medications
127	45665.4	Female	25–34 years	GP	Other	0–5 years	yes	Maybe	No	All the above	Yes	switching to alternative medications
128	45665.4	Female	35–44 years	Family Medicine	Family Medicine	6–10 years	No	No	Maybe	All the above	Maybe	switching to alternative medications
129	45665.4	Female	25–34 years	Pediatrician	Other	6–10 years	yes	Yes	Maybe	All the above	Maybe	switching to alternative medications
130	45665.4	Female	25–34 years	Family Medicine	Family Medicine	0–5 years	yes	Yes	Yes	All the above	Yes	switching to alternative medications
131	45665.4	Female	25–34 years	Pediatrician	Other	6–10 years	maybe	Maybe	Yes	All the above	Maybe	switching to alternative medications
132	45665.4	Female	25–34 years	GP	Other	0–5 years	No	No	No	All the above	Yes	switching to alternative medications
133	45665.4	Female	25–34 years	GP	Other	6–10 years	yes	Yes	Maybe	All the above		switching to alternative medications
134	45665.4	Female	25–34 years	GP	Other	6–10 years	yes	Maybe	Maybe	All the above	Yes	switching to alternative medications
135	45665.4	Female	25–34 years	GP	Other	6–10 years	yes	Yes	Maybe	All the above	Yes	switching to alternative medications
136	45665.4	Female	35–44 years	Family Medicine	Family Medicine	11–20 years	yes	Maybe	Maybe	All the above	Yes	Both of them
137	45665.4	Male	25–34 years	Pediatrician	Other	0–5 years	maybe	No	No	All the above	Yes	switching to alternative medications
138	45665.4	Female	55–64 years	Pediatrician	Other	21–30 years	maybe	No	No	All the above	Maybe	switching to alternative medications
139	45665.4	Male	25–34 years	GP	Other	0–5 years	yes	No	No	All the above	Yes	switching to alternative medications
140	45665.4	Female	25–34 years	GP	Other	0–5 years	maybe	Maybe	Yes	Individual susceptibility,	Yes	switching to alternative medications
141	45665.4	Female	25–34 years	Ophthalmologist	Other	0–5 years	yes	Yes	Yes	All the above	Yes	switching to alternative medications
142	45665.4	Male	55–64 years	GP	Other	21–30 years	yes	Yes	Yes	All the above	Yes	Both of them
143	45665.4	Male	55–64 years	GP	Other	31 years and above	yes	Yes	No	All the above	Yes	switching to alternative medications
144	45665.4	Male	55–64 years	GP	Other	21–30 years	yes	Yes	Yes	All the above	Yes	Both of them
145	45665.4	Female	25–34 years	GP	Other	6–10 years	yes	Maybe	Maybe	All the above	Maybe	Both of them
146	45665.4	Female	25–34 years	GP	Other	0–5 years	yes	No	Maybe	All the above	Yes	Both of them
147	45665.4	Female	45–54 years	Family Medicine	Family Medicine	21–30 years	yes	Maybe	No	All the above	No	switching to alternative medications
148	45665.4	Male	25–34 years	GP	Other	0–5 years	yes	Yes	Yes	All the above	Yes	switching to alternative medications
149	45665.4	Male	45–54 years	Family Medicine	Family Medicine	11–20 years	yes	Maybe	No	All the above	Yes	Both of them
150	45665.4	Female	25–34 years	Family Medicine	Family Medicine	6–10 years	maybe	Yes	No	All the above	Yes	Both of them
151	45665.4	Female	45–54 years	GP	Other	21–30 years	yes	Yes	Maybe	All the above	Yes	switching to alternative medications
152	45665.4	Female	25–34 years	GP	Other	0–5 years	yes	Yes	Maybe	All the above	Yes	switching to alternative medications
153	45665.4	Female	25–34 years	GP	Other	0–5 years	yes	Yes	Maybe	All the above	Yes	switching to alternative medications
154	45665.4	Female	25–34 years	GP	Other	0–5 years	yes	Yes	Maybe	All the above	Yes	switching to alternative medications
155	45665.4	Female	35–44 years	Family Medicine	Family Medicine	11–20 years	yes	Maybe	No	All the above	Yes	Both of them
156	45665.4	Male	35–44 years	GP	Other	6–10 years	yes	Maybe	Maybe	All the above	No	switching to alternative medications
157	45665.4	Female	25–34 years	GP	Other	0–5 years	No	Yes	No	All the above	Yes	switching to alternative medications
158	45665.5	Female	25–34 years	GP	Other	6–10 years	maybe	Yes	No	All the above	Yes	Surgical excision
159	45665.5	Male	35–44 years	GP	Other	11–20 years	maybe	No	No	All the above	Yes	switching to alternative medications
160	45665.5	Male	35–44 years	Family Medicine	Family Medicine	11–20 years	maybe	No	No	All the above	Yes	switching to alternative medications
161	45665.5	Female	45–54 years	GP	Other	21–30 years	yes	Yes	No	All the above	Maybe	Both of them
162	45665.5	Female	25–34 years	Ophthalmologist	Other	6–10 years	yes	Yes	Yes	All the above	Yes	switching to alternative medications
163	45665.5	Female	35–44 years	Family Medicine	Family Medicine	6–10 years	maybe	No	No	Individual susceptibility,	Maybe	Both of them
164	45665.5	Female	25–34 years	GP	Other	0–5 years	yes	Maybe	No	All the above	Yes	switching to alternative medications
165	45665.5	Female	25–34 years	GP	Other	0–5 years	No	Maybe	No	All the above	Yes	switching to alternative medications
166	45665.5	Female	35–44 years	Family Medicine	Family Medicine	11–20 years	maybe	No	No	All the above	Maybe	switching to alternative medications
167	45665.5	Female	25–34 years	GP	Other	6–10 years	yes	Yes	Maybe	All the above	Yes	switching to alternative medications
168	45665.5	Male	35–44 years	Family Medicine	Family Medicine	11–20 years	yes	Maybe	No	All the above	Yes	switching to alternative medications
169	45665.5	Female	25–34 years	GP	Other	6–10 years	No	Yes	Yes	All the above	Yes	Both of them
170	45665.5	Female	25–34 years	GP	Other	6–10 years	yes	No	No	All the above	Yes	Both of them
171	45665.5	Female	25–34 years	Family Medicine	Family Medicine	0–5 years	maybe	No	Maybe	All the above	Yes	Both of them
172	45665.5	Female	25–34 years	GP	Other	0–5 years	yes	No	Maybe	Individual susceptibility,	Yes	Both of them
173	45665.5	Female	45–54 years	Community medicine	Other	21–30 years	yes	No	No	All the above	Yes	Both of them
174	45665.5	Male	25–34 years	GP	Other	6–10 years	yes	No	No	All the above	Maybe	Both of them
175	45665.5	Female	25–34 years	Gynecologist	Other	6–10 years	yes	No	No	All the above	Yes	Both of them
176	45665.5	Female	35–44 years	Family Medicine	Family Medicine	11–20 years	No	No	No	All the above	Maybe	switching to alternative medications
177	45665.5	Female	25–34 years	GP	Other	0–5 years	maybe	Maybe	No	All the above	Maybe	Both of them
178	45665.5	Female	45–54 years	GP	Other	21–30 years	No	No	Yes	Oral hygiene status	Yes	switching to alternative medications
179	45665.5	Female	25–34 years	GP	Other	0–5 years	yes	Yes	Yes	All the above	Yes	Both of them
180	45665.5	Female	35–44 years	Family Medicine	Family Medicine	11–20 years	yes	Yes	Yes	All the above	Yes	Both of them
181	45665.5	Male	25–34 years	GP	Other	0–5 years	maybe	Maybe	No	All the above	Maybe	switching to alternative medications
182	45665.5	Female	25–34 years	GP	Other	0–5 years	yes	No	No	All the above	Yes	Both of them
183	45665.5	Male	45–54 years	Family Medicine	Family Medicine	21–30 years	maybe	No	No	All the above	No	switching to alternative medications
184	45665.5	Male	25–34 years	GP	Other	0–5 years	yes	No	No	All the above	Maybe	switching to alternative medications
185	45665.5	Female	25–34 years	GP	Other	0–5 years	yes	Yes	Maybe	All the above	Maybe	Both of them
186	45665.6	Female	35–44 years	GP	Other	0–5 years	yes	Yes	Yes	Individual susceptibility,	Yes	switching to alternative medications
187	45665.6	Female	35–44 years	Family Medicine	Family Medicine	6–10 years	yes	No	No	All the above	Yes	Both of them
188	45665.6	Female	25–34 years	GP	Other	6–10 years	yes	Yes	Maybe	All the above	Yes	switching to alternative medications
189	45665.6	Male	25–34 years	GP	Other	0–5 years	No	No	No	All the above	Yes	Both of them
190	45665.6	Male	25–34 years	GP	Other	0–5 years	yes	Yes	Yes	All the above	Yes	switching to alternative medications
191	45665.6	Female	35–44 years	GP	Other	11–20 years	maybe	Yes	No	All the above	Yes	Both of them
192	45665.6	Male	55–64 years	Family Medicine	Family Medicine	11–20 years	maybe	No	Maybe	All the above	Maybe	Both of them
193	45665.6	Female	35–44 years	Family Medicine	Family Medicine	11–20 years	maybe	No	No	All the above	Yes	Both of them
194	45665.6	Female	25–34 years	GP	Other	0–5 years	yes	Yes	Yes	All the above	Yes	switching to alternative medications
195	45665.6	Female	35–44 years	Family Medicine	Family Medicine	11–20 years	maybe	No	No	All the above	Yes	Both of them
196	45665.6	Female	35–44 years	Family Medicine	Family Medicine	11–20 years	yes	Yes	No	All the above	Yes	Both of them
197	45665.6	Female	35–44 years	Family Medicine	Family Medicine	11–20 years	maybe	Maybe	No	All the above	Yes	switching to alternative medications
198	45665.6	Female	25–34 years	GP	Other	0–5 years	yes	Yes	Yes	All the above	Yes	Both of them
199	45665.6	Male	25–34 years	GP	Other	0–5 years	maybe	Maybe	No	All the above	Yes	switching to alternative medications
200	45665.6	Male	55–64 years	GP	Other	21–30 years	yes	Maybe	Maybe	All the above	Yes	switching to alternative medications
201	45665.6	Male	45–54 years	GP	Other	21–30 years	yes	Maybe	No	All the above	Yes	switching to alternative medications
202	45665.7	Female	45–54 years	Family Medicine	Family Medicine	21–30 years	yes	Maybe	Maybe	All the above	Yes	Both of them
203	45665.7	Female	35–44 years	GP	Other	6–10 years	yes	No	Maybe	All the above	Yes	switching to alternative medications
204	45665.7	Female	25–34 years	GP	Other	0–5 years	yes	Yes	Maybe	All the above	Yes	Both of them
205	45665.8	Female	25–34 years	GP	Other	0–5 years	yes	Maybe	Maybe	All the above	Yes	Both of them
206	45665.8	Male	25–34 years	GP	Other	0–5 years	yes	Maybe	Maybe	All the above	Yes	switching to alternative medications
207	45665.8	Male	25–34 years	GP	Other	0–5 years	yes	No	No	All the above	No	switching to alternative medications
208	45665.8	Female	35–44 years	Pediatrician	Other	6–10 years	yes	No	Yes	All the above	Yes	switching to alternative medications
209	45665.8	Male	55–64 years	GP	Other	21–30 years	yes	Yes	Maybe	All the above	Yes	Both of them
210	45665.8	Female	25–34 years	GP	Other	0–5 years	yes	Maybe	Maybe	All the above	Yes	switching to alternative medications
211	45665.8	Female	25–34 years	GP	Other	0–5 years	yes	No	No	All the above	Yes	Both of them
212	45665.8	Female	35–44 years	GP	Other	6–10 years	maybe	No	No	All the above	Yes	switching to alternative medications
213	45665.8	Male	45–54 years	Community medicine	Other	21–30 years	yes	Yes	Yes	All the above	Yes	switching to alternative medications
214	45665.8	Female	25–34 years	GP	Other	0–5 years	yes	Yes	Maybe	All the above	Yes	Both of them
215	45665.8	Female	25–34 years	Family Medicine	Family Medicine	0–5 years	maybe	Maybe	Maybe	All the above	Yes	switching to alternative medications
216	45665.8	Male	35–44 years	GP	Other	11–20 years	yes	Yes	Yes	All the above	Yes	Both of them
217	45665.9	Female	25–34 years	GP	Other	0–5 years	maybe	No	No	All the above	Yes	Both of them
218	45665.9	Male	25–34 years	GP	Other	0–5 years	No	No	No	Individual susceptibility,	Maybe	switching to alternative medications
219	45665.9	Male	45–54 years	Family Medicine	Family Medicine	0–5 years	yes	No	No	All the above	No	switching to alternative medications
220	45665.9	Male	25–34 years	GP	Other	0–5 years	maybe	No	No	All the above	No	switching to alternative medications
221	45665.9	Male	25–34 years	GP	Other	0–5 years	maybe	No	No	All the above	Yes	switching to alternative medications
222	45665.9	Female	25–34 years	Family Medicine	Family Medicine	6–10 years	yes	Yes	Yes	All the above	Yes	switching to alternative medications
223	45665.9	Female	25–34 years	GP	Other	0–5 years	yes	Maybe	Maybe	All the above	Yes	switching to alternative medications
224	45665.9	Female	25–34 years	GP	Other	0–5 years	maybe	No	No	Individual susceptibility,	Yes	Both of them
225	45665.9	Male	25–34 years	GP	Other	0–5 years	maybe	No	No	All the above	Yes	switching to alternative medications
226	45665.9	Female	25–34 years	GP	Other	0–5 years	yes	No	No	All the above	No	Both of them
227	45665.9	Female	25–34 years	GP	Other	0–5 years	maybe	No	No	All the above	Maybe	Both of them
228	45665.9	Female	25–34 years	GP	Other	0–5 years	yes	Maybe	Maybe	All the above	Yes	Both of them
229	45666	Male	25–34 years	GP	Other	0–5 years	yes	Maybe	Maybe	All the above	Yes	Both of them
230	45666.2	Male	25–34 years	GP	Other	0–5 years	yes	Maybe	Maybe	Oral hygiene status	Maybe	Both of them
231	45666.3	Female	25–34 years	GP	Other	0–5 years	yes	Yes	Maybe	All the above	Yes	Both of them
232	45666.4	Female	25–34 years	Family Medicine	Family Medicine	0–5 years	yes	Yes	Maybe	All the above	Yes	Both of them
233	45666.4	Female	35–44 years	Family Medicine	Family Medicine	11–20 years	maybe	No	No	All the above	No	switching to alternative medications
234	45666.4	Female	45–54 years	GP	Other	21–30 years	No	No	No	All the above	Yes	Both of them
235	45666.4	Female	25–34 years	Pediatrician	Other	0–5 years	yes	Maybe	Maybe	The specific medication	Yes	Both of them
236	45666.4	Female	35–44 years	Family Medicine	Family Medicine	6–10 years	maybe	No	No	All the above	Yes	Both of them
237	45666.4	Female	25–34 years	GP	Other	6–10 years	yes	Yes	No	All the above	Yes	Both of them
238	45666.4	Female	25–34 years	Family Medicine	Family Medicine	0–5 years	maybe	No	No	All the above	Yes	Both of them
239	45666.4	Male	55–64 years	GP	Other	31 years and above	No	No	No	The specific medication	Yes	Both of them
240	45666.4	Female	25–34 years	Plastic Surgery Specialist	Other	0–5 years	yes	Yes	Maybe	All the above	Yes	switching to alternative medications
241	45666.4	Female	25–34 years	Family Medicine	Family Medicine	0–5 years	yes	Yes	Maybe	All the above	Yes	switching to alternative medications
242	45666.4	Male	25–34 years	GP	Other	0–5 years	yes	No	No	All the above	Yes	Both of them
243	45666.5	Female	25–34 years	Family Medicine	Family Medicine	0–5 years	yes	No	No	All the above	No	Both of them
244	45666.5	Male	25–34 years	GP	Other	0–5 years	yes	Maybe	Maybe	All the above	Yes	switching to alternative medications
245	45666.5	Female	25–34 years	GP	Other	0–5 years	maybe	Yes	Maybe	All the above	Yes	Both of them
246	45666.5	Female	25–34 years	GP	Other	0–5 years	yes	Maybe	Maybe	All the above	Maybe	Both of them
247	45666.6	Female	35–44 years	Family Medicine	Family Medicine	6–10 years	maybe	Maybe	No	All the above	Yes	Both of them
248	45666.6	Female	25–34 years	GP	Other	0–5 years	yes	Yes	Yes	All the above	Yes	Both of them
249	45666.6	Female	25–34 years	Family Medicine	Family Medicine	0–5 years	maybe	Maybe	No	Individual susceptibility,	Yes	switching to alternative medications
250	45666.6	Male	25–34 years	GP	Other	0–5 years	yes	Maybe	No	All the above	Yes	Both of them
251	45666.7	Male	25–34 years	GP	Other	0–5 years	yes	No	No	Individual susceptibility,	Yes	switching to alternative medications
252	45666.7	Male	25–34 years	Resident Physician	Other	0–5 years	yes	Yes	Yes	All the above	Yes	Both of them
253	45666.9	Female	35–44 years	Family Medicine	Family Medicine	11–20 years	No	Yes	Yes	All the above	Yes	Both of them
254	45667.4	Female	25–34 years	GP	Other	0–5 years	yes	Yes	No	All the above	Yes	Both of them
255	45668.4	Female	45–54 years	Family Medicine	Family Medicine	21–30 years	maybe	Yes	No	All the above	Yes	switching to alternative medications
256	45668.7	Male	45–54 years	Family Medicine	Family Medicine	11–20 years	maybe	No	No	All the above	No	switching to alternative medications
257	45668.7	Female	55–64 years	GP	Other	21–30 years	maybe	No	No	All the above	Yes	switching to alternative medications
258	45668.8	Female	35–44 years	Gynecologist	Other	6–10 years	yes	Yes	Yes	Oral hygiene status	Yes	switching to alternative medications
259	45668.9	Female	35–44 years	GP	Other	11–20 years	No	No	No	All the above	Yes	switching to alternative medications
260	45669.5	Female	25–34 years	GP	Other	0–5 years	yes	Yes	Maybe	All the above	Yes	Both of them
261	45669.5	Female	35–44 years	Family Medicine	Family Medicine	11–20 years	yes	Yes	Yes	All the above	Yes	switching to alternative medications
262	45669.6	Male	55–64 years	GP	Other	31 years and above	No	No	No	All the above	Yes	Surgical excision
263	45669.6	Female	35–44 years	Family Medicine	Family Medicine	11–20 years	maybe	No	No	Individual susceptibility,	Yes	switching to alternative medications
264	45669.7	Female	45–54 years	GP	Other	21–30 years	yes	Yes	Yes	All the above	Yes	switching to alternative medications
265	45670.9	Male	25–34 years	GP	Other	0–5 years	yes	No	No	All the above	Maybe	Both of them
266	45671	Male	55–64 years	Pediatrician	Other	31 years and above	No	Maybe	Maybe	All the above	Yes	switching to alternative medications
267	45674.4	Female	55–64 years	GP	Other	31 years and above	maybe	No	No	All the above	Yes	Both of them
268	45675.8	Female	35–44 years	GP	Other	21–30 years	maybe	No	No	All the above	Yes	Both of them
269	45675.8	Female	45–54 years	GP	Other	21–30 years	yes	Maybe	No	All the above	Yes	switching to alternative medications
270	45675.8	Female	35–44 years	Family Medicine	Family Medicine	11–20 years	maybe	No	No	All the above	Maybe	Both of them
271	45675.9	Female	25–34 years	GP	Other	0–5 years	maybe	Maybe	Maybe	All the above	Maybe	Both of them
272	45675.9	Male	45–54 years	Community medicine	Other	21–30 years	yes	Yes	Maybe	All the above	Yes	Both of them
273	45675.9	Female	45–54 years	Family Medicine	Family Medicine	21–30 years	yes	Yes	Maybe	All the above	Yes	switching to alternative medications
274	45675.9	Female	55–64 years	GP	Other	31 years and above	maybe	No	No	All the above	Yes	Both of them
275	45675.9	Male	35–44 years	Family Medicine	Family Medicine	11–20 years	maybe	No	No	All the above	No	Both of them
276	45675.9	Female	25–34 years	GP	Other	0–5 years	yes	Yes	Yes	All the above	Yes	Both of them
277	45675.9	Female	35–44 years	Family Medicine	Family Medicine	11–20 years	yes	Yes	Maybe	All the above	Yes	switching to alternative medications
278	45675.9	Male	35–44 years	GP	Other	6–10 years	yes	No	No	Oral hygiene status	Maybe	Both of them
279	45675.9	Male	25–34 years	GP	Other	0–5 years	yes	No	No	All the above	Yes	Both of them
280	45675.9	Male	55–64 years	GP	Other	21–30 years	No	No	No	All the above	Yes	switching to alternative medications
281	45675.9	Female	45–54 years	Dermatologist	Other	21–30 years	yes	No	No	The specific medication	Yes	switching to alternative medications
282	45675.9	Female	35–44 years	GP	Other	6–10 years	maybe	No	No	All the above	Yes	switching to alternative medications
283	45675.9	Male	45–54 years	GP	Other	21–30 years	yes	Yes	Yes	All the above	Yes	Both of them
284	45675.9	Male	45–54 years	GP	Other	21–30 years	yes	Maybe	No	All the above	Yes	switching to alternative medications
285	45675.9	Female	35–44 years	GP	Other	11–20 years	maybe	Maybe	No	All the above	Yes	Both of them
286	45675.9	Female	35–44 years	Family Medicine	Family Medicine	11–20 years	No	No	No	Oral hygiene status	Yes	Surgical excision
287	45675.9	Male	55–64 years	GP	Other	6–10 years	yes	Yes	Yes	The specific medication	Yes	switching to alternative medications
288	45675.9	Female	45–54 years	Family Medicine	Family Medicine	21–30 years	maybe	No	No	All the above	Maybe	switching to alternative medications
289	45675.9	Male	45–54 years	GP	Other	21–30 years	maybe	Yes	Yes	All the above	Yes	switching to alternative medications
290	45675.9	Male	55–64 years	Community medicine	Other	31 years and above	yes	Yes	Yes	All the above	Yes	switching to alternative medications
291	45675.9	Male	25–34 years	Urologist	Other	6–10 years	yes	Yes	No	All the above	Yes	Both of them
292	45675.9	Male	45–54 years	GP	Other	11–20 years	yes	Yes	Maybe	All the above	Maybe	Both of them
293	45675.9	Female	35–44 years	Family Medicine	Family Medicine	11–20 years	yes	Yes	Yes	The specific medication	Yes	switching to alternative medications
294	45675.9	Female	35–44 years	Family Medicine	Family Medicine	11–20 years	maybe	No	No	All the above	Yes	switching to alternative medications
295	45676	Female	45–54 years	GP	Other	21–30 years	No	No	Maybe	All the above	Yes	Both of them
296	45676	Female	45–54 years	Community medicine	Other	21–30 years	maybe	No	No	All the above	Maybe	switching to alternative medications
297	45676	Male	25–34 years	Family Medicine	Family Medicine	0–5 years	maybe	Maybe	Maybe	All the above	Yes	switching to alternative medications
298	45676	Female	25–34 years	GP	Other	6–10 years	maybe	No	No	All the above	Yes	switching to alternative medications
299	45676	Female	55–64 years	Pediatrician	Other	21–30 years	yes	Yes	No	All the above	No	Both of them
300	45676	Female	25–34 years	Family Medicine	Family Medicine	6–10 years	maybe	Maybe	No	All the above	Yes	switching to alternative medications
301	45676.3	Female	25–34 years	Pediatrician	Other	0–5 years	maybe	Maybe	No	All the above	Yes	switching to alternative medications
302	45676.4	Female	25–34 years	GP	Other	0–5 years	No	No	No	Oral hygiene status	Yes	Both of them
303	45676.4	Male	55–64 years	GP	Other	31 years and above	maybe	No	No	All the above	Maybe	switching to alternative medications
304	45676.4	Male	55–64 years	Family Medicine	Family Medicine	11–20 years	yes	Yes	No	All the above	Yes	switching to alternative medications
305	45676.4	Female	25–34 years	GP	Other	6–10 years	yes	Yes	Yes	All the above	Yes	Both of them
306	45676.4	Female	25–34 years	GP	Other	6–10 years	yes	Yes	Yes	All the above	Yes	Both of them
307	45676.4	Female	25–34 years	GP	Other	6–10 years	yes	No	No	All the above	Yes	Both of them
308	45676.4	Male	35–44 years	GP	Other	6–10 years	yes	Maybe	No	Oral hygiene status	Maybe	switching to alternative medications
309	45676.4	Female	25–34 years	GP	Other	6–10 years	yes	Yes	Maybe	All the above	Maybe	switching to alternative medications
310	45676.4	Female	35–44 years	Family Medicine	Family Medicine	6–10 years	maybe	No	No	All the above	Yes	Both of them
311	45676.4	Female	35–44 years	Family Medicine	Family Medicine	11–20 years	maybe	No	No	All the above	Maybe	switching to alternative medications
312	45676.4	Male	55–64 years	GP	Other	31 years and above	yes	Yes	No	All the above	Maybe	switching to alternative medications
313	45676.5	Female	25–34 years	GP	Other	6–10 years	yes	Yes	Maybe	All the above	Maybe	Both of them
314	45676.5	Female	35–44 years	Family Medicine	Family Medicine	6–10 years	maybe	No	No	All the above	Maybe	Both of them
315	45676.5	Male	35–44 years	Pediatrician	Other	11–20 years	maybe	No	No	The specific medication	No	Both of them
316	45676.5	Female	35–44 years	Family Medicine	Family Medicine	11–20 years	No	Maybe	Maybe	All the above	Maybe	switching to alternative medications
317	45676.5	Female	35–44 years	Family Medicine	Family Medicine	11–20 years	maybe	Maybe	Maybe	All the above	Maybe	switching to alternative medications
318	45676.5	Male	35–44 years	GP	Other	6–10 years	yes	Yes	Maybe	All the above	Yes	Both of them
319	45676.6	Female	25–34 years	GP	Other	0–5 years	yes	Yes	Yes	The specific medication	Yes	switching to alternative medications
320	45676.6	Male	55–64 years	GP	Other	31 years and above	No	No	No	All the above	Yes	Both of them
321	45676.6	Male	55–64 years	GP	Other	31 years and above	No	No	No	All the above	Yes	Both of them
322	45676.6	Male	35–44 years	Family Medicine	Family Medicine	11–20 years	yes	Yes	Yes	All the above	Yes	Both of them
323	45676.7	Female	45–54 years	Family Medicine	Family Medicine	11–20 years	yes	Maybe	No	All the above	No	Both of them
324	45676.8	Male	55–64 years	Family Medicine	Family Medicine	21–30 years	yes	No	No	All the above	Yes	switching to alternative medications
325	45676.9	Male	25–34 years	GP	Other	6–10 years	yes	No	No	Individual susceptibility,	No	switching to alternative medications
326	45676.9	Female	35–44 years	Family Medicine	Family Medicine	11–20 years	maybe	No	No	All the above	No	switching to alternative medications
327	45676.9	Female	35–44 years	Family Medicine	Family Medicine	11–20 years	yes	Maybe	No	All the above	Yes	Both of them
328	45677.4	Female	45–54 years	Community medicine	Other	21–30 years	yes	Maybe	No	All the above	No	switching to alternative medications
329	45677.4	Female	35–44 years	Family Medicine	Family Medicine	6–10 years	maybe	Maybe	Maybe	All the above	Yes	switching to alternative medications
330	45677.5	Female	45–54 years	Community medicine	Other	11–20 years	No	No	No	Individual susceptibility,	No	Both of them
331	45679	Male	25–34 years	Urologist	Other	6–10 years	yes	Yes	No	All the above	Yes	Both of them
		Male	35–44 years		Other	11–20 years	yes	#NAME?	#NAME?	The specific medication	#NAME?	switching to alternative medications
		Female	25–34 years		Family Medicine	0–5 years	maybe			All the above		Both of them
			65 years and older			31 years and above	No			Individual susceptibility,		Surgical excision
			55–64 years			21–30 years				Oral hygiene status
			45–54 years			6–10 years
